# Supplementary material for: The Value of Stereotactic Radiotherapy After FOLFIRINOX in Patients with Pancreatic Cancer with Vascular Contact—A Nationwide, Retrospective Cohort Study
Source: Cancers (Basel). 2026 Feb 20;18(4):700. doi: 10.3390/cancers18040700 (PMC12939309; doi:10.3390/cancers18040700)
Supplement: Supplementary file 1 [file cancers-18-00700-s001.zip]

Archive with 3 entries (3 files):
- Figure S1.pdf
- Table S1 - Demographics overall cohort.pdf
- Table S2 - Demographics of resected cohort.pdf
